# Supplementary material for: ABO blood type and clinical characteristics of patients with ulcerative colitis: A hospital-based study in central Taiwan
Source: PLoS One. 2022 Feb 3;17(2):e0260018. doi: 10.1371/journal.pone.0260018 (PMC8812853; doi:10.1371/journal.pone.0260018)
Supplement: S1 Data — (XLSX) [file pone.0260018.s003.xlsx]

## Sheet: 工作表1
編號	性別 (1=男; 2=女)	目前age	Diagnosis age	Age at biological agent	blood type0=O; 1=A; 2=B; 3=AB; 9=missing)	BMI(--開始)	Family Hx IBD (0=no; 1=yes; 9=missing)	Family Hx IBD	total_mayo_score (baseline)	CRP (1)data	ESR(1)data	Alb (1)data	Hb(1)data	Calprotectin(1)	C-ANCA (0=negative; 1=positive; 9=missing)	P-ANCA (0=negative; 1=positive; 9=missing)	Disease lacation (1=E1; 2=E2; 3=E3)	Operation_coding1 (0=no operation; 1=operation)	Operation_coding2 (0=no operation; 1=dilatation; 2=fistula intervention; 3= colon resection; 4=small bowel resection; 5.=finstula + bowel resection (any site); 6=small bowel + colon resection; 7= others; 9=missing)	Opearation
1	1	44	42	45	1	29.1	0	(-)	9	0.85	22	4.9	12.9	817	0	1	2	0	0	nil
2	1	47	47	48	1	26	0	(-)	10	5.81	39	4.2	12.4	10769.9	0	0	3	0	0	nil
3	1	50	44	50	2	13.1	0	(-)	9	2.91	45	3.1	11.6	100	9	9	2	0	0	nil
4	1	32	26	33	0	20.7	0	(-)	10	1.1	51	4.4	8.7	>1800	9	9	3	0	0	nil
5	2	39	37	40	1	20.1	0	(-)	10	0.04	7	4.7	11.9	116	0	0	2	0	0	nil
6	1	52	43	51	0	21.5	0	(-)	11	1.62	28	2.8	11.7	124	0	1	2	0	0	nil
7	1	51	47	50	2	24.1	0	(-)	10	0.12	6	4.6	15.6	>1800	0	1	2	0	0	nil
8	2	51	45	51	0	23.3	0	(-)	11	0.21	17	4.5	12.7	87	9	9	2	0	0	nil
9	1	32	31	32	0	28.8	0	(-)	10	0.73	6	4.2	13.4	1733	0	1	3	0	0	nil
10	1	25	20	25	0	20.3	0	(-)	9	28.04	36	3.3	10.5	1360	0	1	2	0	0	nil
11	1	56	54	55	2	17.6	0	(-)	9	0.2	10	4.4	14.5	5629.24	9	9	3	0	0	nil
12	2	66	61	66	0	26.3	0	(-)	10	0.2	8	4.6	15	110	0	0	2	0	0	nil
13	1	64	53	63	0	23.7	0	(-)	9	1.6	31	3.9	10.9	1350	9	9	2	0	0	nil
14	1	23	18	23	2	27.9	0	(-)	9	0.09	6	4.5	10.9	1079	0	1	2	0	0	nil
15	2	64	54	65	2	23.5	0	(-)	10	1.64	13	3.7	12.1	611	0	1	3	0	0	nil
16	1	51	47	51	0	19.7	0	(-)	11	4.29	106	3.3	9.4	717	1	0	2	1	2	fistula intervention
17	2	48	47	50	2	26.9	0	(-)	10	0.33	24	3.7	13.2	>1800	0	1	3	0	0	nil
18	2	35	24	31	0	23.9	0	(-)	10	0.2	17		9.8		9	9	2	0	0	nil
19	1	31	20	28	3	21.6	0	(-)	10	0.27	9		8.6		9	9	2	0	0	nil
20	1	39	37	36	0	20.1	0	(-)	10	2.66			9		9	9	2	0	0	nil
21	2	68	67	65	1	23.6	0	(-)	11	0.9	29		10.6	796	9	9	2	0	0	nil
22	1	23	19	23	1	21.6	0	(-)	10				14.3		0	0	2	0	0	nil
23	1	32	32	34	1	25.9	0	(-)	11	7.94	14		14.5		9	9	3	0	0	nil
24	1	56	51	54	1	22.8	0	(-)	10	0.28	10	4.1	12.5	>1800	0	0	3	0	0	nil
25	1	49	48	50	1	33.2	0	(-)	8	0.4	8	4.3	14.9	213	0	0	3	0	0	nil
26	1	54	9	54	0	27.5	1	(+)叔叔UC	9	0.86	23	4.4	14.3	840	0	1	3	1	3	Y(resection of colon)
27	1	34	33	25	0	28.4	0	(-)	6	0.16	5	4.7	16.5	77.63	0	0	2	0	0	nil
28	1	24	24	24	0	17.3	0	(-)	5	0.08	2	4.7	14.2	84.07	0	0	2	0	0	nil
29	1	32	19	29	2	19.8	0	(-)	9			4.4		52.12	0	0	2	0	0	nil
30	2	55	55	53	0	24.2	0	(-)	10	0.47	14		12.8		9	9	2	0	0	nil
31	1	21	22	20	1	23.1	0	(-)	10	<0.02	1	4.9	15.4	132	0	0	3	0	0	nil
32	1	45	34	43	2	20.7	0	(-)	11	0.23	3	4.7	15.6	>300	0	0	2	0	0	nil
33	2	32	32	31	2	24.6	0	(-)	9	0.43	30	4.2	10.3	303	9	9	2	0	0	nil
34	1	50	46	48	0	20.3	0	(-)	3	4.26	40	4.3	11.5	235	0	0	2	0	0	nil
35	1	40	24	38	1	27.6	0	(-)	7	1.28	27	3.4	14.9	1645	0	0	3	0	0	nil
36	1	53	39	51	2	無體重156	0	(-)	11	0.05	2		9.1		9	9	3	0	0	nil
37	1	54	49	52	1	22.9	0	(-)	11	0.09	11	3.7	7.6		9	9	3	0	0	nil
38	2	24	24	25	2	19.6	0	(-)	9	0.3	11	4.1	12.4	1536	0	1	3	0	0	nil
39	1	43	40	44	1	26.7	0	(-)	10	0.19	10	3.8	14	53.48	0	0	2	0	0	nil
40	1	27	27	29	1	20.9	0	(-)	10	<0.02	1	5.1	15.3	1536	0	0	2	0	0	nil
41	2	45	45	47	2	17.2	1	(+)弟弟UC	10	0.59	11	3.3	8.4	5460.44	0	0	3	0	0	nil
42	1	27	22	29	0	18.5	0	(-)	10	0.39	6	4.8	13.9	748	0	0	2	0	0	nil
43	1	73	72	76	2	19	0	(-)	8	0.82	14	3.4	12	1480	9	9	3	1	7	endoscopic submucosal dissection(esophageal cancer,middle third)
44	1	66	64	69	0	24.4	0	(-)	5	0.03	18	4.2	9.6	>1800	0	1	3	0	0	nil
45	2	52	40	51	1	27.4	0	(-)	4	0.07	9		14	39	0	0	1	0	0	nil
46	1	28	27	28	2	21	0	(-)	10	<0.02	3	4.8	15.9	148	0	0	3	0	0	nil
47	1	51	49	51	0	21.9	0	(-)	8	0.04	6	4.8	14	75.15	0	0	2	0	0	nil
48	1	26	26	26	0	28.4	0	(-)	11	<0.02	21	4.5	11.4	63.63	0	1	3	0	0	nil
49	1	76	60	75	0	24.1	0	(-)	10	1.28	54	4.4	10		0	0	2	0	0	nil
50	1	40	36	37	2	30.3	0	(-)	10	0.66	8	3.5	14		9	9	3	0	0	nil
51	1	25	22	23	3	23.9	0	(-)	10	0.02	9		15.7	59.32	9	9	1	0	0	nil
52	1	23	21	22	0	無體重178	0	(-)	10	0.02	5		15.5		9	9	1	0	0	nil
53	2	52	50	51	1	23.6	0	(-)	10	0.08	9	4.8	13		9	9	1	0	0	nil
54	2	47	35	46	2	16.6	0	(-)	10	1.16	42	2.3	11.5	18458.3	9	9	3	0	0	nil
55	2	33	29		1	18.8	0	(-)	11	0.5	23	4.5	13.6	18458	0	0	2	0	0	nil
56	2	73	73		1	15.4	0	(-)	11	0.05	25	4.1	12.3	2441	9	9	2	0	0	nil
57	2	27	24		2	27.8	0	(-)	9	0.49	25	4.8	12.6	449	0	0	1	0	0	nil
58	1	62	47		0	21.5	0	(-)	11	0.04	3	4.4	15.8	<100	0	0	1	0	0	nil
59	1	65	22		2	22	0	(-)	8	1.07	10	4.1	15.2	445	0	0	3	0	0	nil
60	1	41	26		2	26.4	0	(-)	6	0.08	2	4.7	15.9	>1800	0	0	2	0	0	nil
61	1	68	52		1	26	0	(-)	6	0.05	3	4.4	16.5	426	0	0	3	0	0	nil
62	1	67	64		1	27.1	0	(-)	3	0.05	5	4.5	14.3	260	0	0	3	0	0	nil
63	1	60	50		1	23.3	0	(-)	7	0.26	19	4.6	14.1	221	0	0	2	0	0	nil
64	1	21	17		0	22.2	0	(-)	9	5.13	63		11	>1800	0	0	3	0	0	nil
65	2	40	34		1	26.2	0	(-)	6	1.77	20	4.7	12.6	>1800	0	0	1	0	0	nil
66	2	62	59		0	22.7	0	(-)	4	0.08	11	4.3	13.7	<100	0	0	2	0	0	nil
67	1	44	42		0	23.3	0	(-)	6	0.08	7	5	13.5	434	9	9	1	0	0	nil
68	1	30	28		0	23.9	0	(-)	5		3		14.3	<30	0	0	1	0	0	nil
69	1	31	27		0	23.4	0	(-)	7		6	4.9	15.9	<100	0	0	1	0	0	nil
70	1	47	45		2	24.1	0	(-)	4	0.03	6	4.8	12.6	196	0	0	3	0	0	nil
71	1	52	49		1	23.2	1	(+)弟弟UC	5	0.04	2	4.8	14.6	<100	0	0	1	0	0	nil
72	2	55	42		2	27.7	0	(-)	6	0.53	21	4.3	12.3	23.12	0	0	1	0	0	nil
73	2	37	27		0	18.7	0	(-)	6	4.09	28	2.2	9.5	2058	0	0	3	0	0	nil
74	2	30	29		1	18.7	0	(-)	3	<0.02	3	4.3	13.6	262	0	0	2	0	0	nil
75	1	33	33		0	23.3	0	(-)	11	18.73	51	3.6	10.2	503	0	0	3	0	0	nil
76	1	34	25		1	24.5	0	(-)	8	0.26	6	4.5	16.6	906	0	1	3	1	3	Y(resection of left side colon)
77	1	54	54		2	24.2	0	(-)	9	0.24	8	4.3	14.4		9	9	3	0	0	nil
78	1	83	83		2	24.1	0	(-)	6		4	4.3	15		9	9	2	0	0	nil
79	1	47	43		2	23.4	0	(-)	3		10		14.4		9	9	1	0	0	nil
80	1	56	46		1	23.9	0	(-)	11	0.08			13		9	9	3	0	0	nil
81	2	25	23		3	22.2	0	(-)	8	1.95			12.9		9	9	2	0	0	nil
82	1	52	24		1	21.1	0	(-)	8	0.18	4		13.5		9	9	3	0	0	nil
83	2	24	23		2	24.2	0	(-)	6	0.08	2	4.9	14.2	3333.7	9	9	2	0	0	nil
84	2	43	43		0	19.4	1	(+)妹妹UC	6	0.05	13	4.7	13	4792.18	9	9	2	0	0	nil
85	2	41	41		0	22.4	1	(+)姐姐UC	10	0.06	11	4.8	12.5	3333.57	9	9	2	0	0	nil
86	1	31	31		2	15.2	0	(-)	8	<0.02	2	4	14.5	797	9	9	2	0	0	nil
87	2	34	34		2	21.3	0	(-)	9	<0.02	4	5.2	14.1	4061.44	0	0	1	0	0	nil
88	2	22	21		2	21.6	0	(-)	11	2.34			6		9	9	3	0	0	nil
89	1	40	39		0	20.3	0	(-)		1.94	19	3.3	10		9	9	3	0	0	nil
90	1	40	36		1	27.4	0	(-)	9	0.24	16	4.3	14.8		9	9	3	0	0	nil
91	1	55	34		2	25	0	(-)	6	0.02	1	4.6	16.5		9	9	1	0	0	nil
92	2	53	52		0	無身高54.5	0	(-)		1.01	7	4.4	12.9		9	9	3	0	0	nil
93	1	36	32		2	29	0	(-)	10	0.29	3	4.9	16.1	390	0	0	1	0	0	nil
94	1	44	43		1	24.3	0	(-)	11	1.03	3	4.6	14.9	366	9	9	3	0	0	nil
95	1	23	20		1	21.6	0	(-)	7	0.06	2	4.8	15.3	173	0	0	2	0	0	nil
96	2	49	49		1	20.3	0	(-)	8	0.14	9	4.3	12.4	1229	9	9	2	0	0	nil
97	1	50	43		0	27.4	0	(-)	6	0.15	2		17.1	81.25	9	9	1	0	0	nil
98	1	56	56		3	25	0	(-)	9	0.34	14	4.3	13.9	419	0	1	3	0	0	nil
99	1	48	48		1	23	0	(-)	5	<0.02	4	4.5	14.1	1276	0	0	3	0	0	nil
100	2	25	16		0	無身高54.5	0	(-)	6	<0.02	8	5	13.1	42.29	0	0	1	0	0	nil
101	2	43	34		1	29	0	(-)	10	1.24	11	4.9	13.6	3198.76	0	0	2	0	0	nil
102	1	64	51		1	24.3	0	(-)	11	0.2	13	4	13.5	204	0	0	2	0	0	nil
103	2	84	70		0	23.3	0	(-)	9	0.28	16	4.4	12.1	1502	9	9	3	0	0	nil
104	1	62	52		0	24.8	0	(-)	10	3.23	33	4.2	12.3	34.29	0	0	3	0	0	nil
105	2	54	44		1	15.6	0	(-)	12	4.24	67	3.8	7.4		9	9	3	1	5	total colectomy + anal fistula s/p fistulectomy
106	1	63	62		1	26	1	(+)兒子UC	10	0.55	30	4.5	10.9	77.25	0	0	1	0	0	nil
107	2	19	18		2	18	0	(-)	8	0.75	27	4.1	10.7		9	9	1	0	0	nil
108	2	48	45	48	0	19.2	0	(-)	12	4.46	5	4	10.1		0	0	3	0	0	nil
109	1	67	33	66	1	19	0	(-)	9	0.04	3	4.5	14.4		0	0	3	1	2	anal fistula s/p
110	1	52	51	52	2	15.59	0	(-)	9	0.27	6	3.2	8.5		0	0	3	0	0	nil
111	1	56	54		2	26.3	0	(-)	6		3	4.2	16.9	nil	9	9	1	0	0	nil
112	2	38	48	48	2	nil	0	(-)	10	0.2	22	3.8	11.8	nil	9	9	3	0	0	nil
113	2	71	60		2	nil	0	(-)	6	0.07	9		14.8	nil	9	9	3	0	0	nil
114	2	53	50		1	nil	0	(-)	4	0.1			15	nil	9	9	1	0	0	nil
115	2	54	54		3	21.8	0	(-)	3				13.4	nil	9	9	1	0	0	nil
116	2	44	44	44	1	nil	0	(-)	12	18.1		2.9	9.1	nil	0	0	3	0	0	nil
117	1	42	31		0	nil	0	(-)	3				15.5	nil	9	9	2	0	0	nil
118	1	41	39		1	nil	0	(-)	4				10.5	nil	9	9	2	0	0	nil
119	2	44	43		1	nil	0	(-)	5		5	4.1	13.4	nil	0	0	1	0	0	nil
120	2	37	21	36	0	nil	0	(-)	11	0.02	24	4.8	11.4	nil	9	9	3	1	2	anal fistula s/p
121	2	20	20		2	nil	0	(-)	10	0.35	37	3.4	9.7	nil	0	1	3	0	0	nil
122	1	68	65		0	24.9	0	(-)	5					nil	9	9	2	0	0	nil
123	2	34	32		0	nil	0	(-)	9	0.17	36	3.8	5.4	nil	9	9	1	0	0	nil
124	1	32	27		1	nil	0	(-)	4					nil	9	9	1	0	0	nil
125	2	38	30		2	20.2	0	(-)	8	0.02	6		10.5	nil	9	9	2	0	0	nil
126	2	29	25	28	3	nil	0	(-)	10	0.25	39	4.3	11.6	nil	9	9	2	0	0	nil
127	1	29	26		3	nil	0	(-)	5					nil	9	9	1	0	0	nil
128	1	34	32		0	nil	0	(-)	5	4.12	20			nil	9	9	1	0	0	nil
129	2	29	28		2	nil	0	(-)	5				10.1	nil	9	9	1	0	0	nil

## Sheet: 工作表2
	O	A	B	AB
<=40	22	19	22	5	68
	0.323529	0.279412	0.323529	0.0735294
>40	21	22	16	2	61
	0.344262	0.360656	0.262295	0.0327869
total	43	41	38	7	129
ratio	0.333333	0.317829	0.294574	0.0542636
